# Supplementary material for: Rickettsia Infection Benefits Its Whitefly Hosts by Manipulating Their Nutrition and Defense
Source: Insects. 2022 Dec 15;13(12):1161. doi: 10.3390/insects13121161 (PMC9785894; doi:10.3390/insects13121161)
Supplement: Supplementary file 1 [file insects-13-01161-s001.zip]

Archive with 1 entries (1 files):
- insects-2065933-supplementary.pdf
